# Supplementary material for: The RNAi Machinery in the Fungus Fusarium fujikuroi Is Not Very Active in Synthetic Medium and Is Related to Transposable Elements
Source: Noncoding RNA. 2024 May 16;10(3):31. doi: 10.3390/ncrna10030031 (PMC11130915; doi:10.3390/ncrna10030031)
Supplement: Supplementary file 1 [file ncrna-10-00031-s001.zip]

Archive with 1 entries (1 files):
- ncrna-2926465-supplementary.pdf
